# Supplementary material for: In vivo adenine base editing reverts C282Y and improves iron metabolism in hemochromatosis mice
Source: Nat Commun. 2022 Sep 5;13:5215. doi: 10.1038/s41467-022-32906-9 (PMC9445023; doi:10.1038/s41467-022-32906-9)
Supplement: Supplementary file 4 — Supplementary Dataset 1 [file 41467_2022_32906_MOESM4_ESM.xlsx]

## Sheet: KEGG enrichment analysis
KEGGID	Description	GeneRatio	BgRatio	pvalue	padj	geneID	geneName	keggID	Count	Up	Up_Gene_id	Down	Down_Gene_id
mmu00220	Arginine biosynthesis	10/1229	17/5727	0.000874666994782289	0.0542293536765019	ENSMUSG00000025533/ENSMUSG00000044005/ENSMUSG00000076441/ENSMUSG00000025991/ENSMUSG00000031700/ENSMUSG00000048217/ENSMUSG00000022546/ENSMUSG00000019987/ENSMUSG00000023262/ENSMUSG00000025190	Asl/Gls2/Ass1/Cps1/Gpt2/Nags/Gpt/Arg1/Acy1/Got1	mmu:109900/mmu:216456/mmu:11898/mmu:227231/mmu:108682/mmu:217214/mmu:76282/mmu:11846/mmu:109652/mmu:14718	10	10	ENSMUSG00000025533/ENSMUSG00000044005/ENSMUSG00000076441/ENSMUSG00000025991/ENSMUSG00000031700/ENSMUSG00000048217/ENSMUSG00000022546/ENSMUSG00000019987/ENSMUSG00000023262/ENSMUSG00000025190	0
mmu01040	Biosynthesis of unsaturated fatty acids	17/1229	28/5727	0.00000735888440815218	0.000760418055509058	ENSMUSG00000025202/ENSMUSG00000021226/ENSMUSG00000072949/ENSMUSG00000020777/ENSMUSG00000010651/ENSMUSG00000032349/ENSMUSG00000021364/ENSMUSG00000041220/ENSMUSG00000037071/ENSMUSG00000026189/ENSMUSG00000033629/ENSMUSG00000063275/ENSMUSG00000039653/ENSMUSG00000027195/ENSMUSG00000050195/ENSMUSG00000025203/ENSMUSG00000024665	Scd3/Acot2/Acot1/Acox1/Acaa1b/Elovl5/Elovl2/Elovl6/Scd1/Pecr/Hacd3/Hacd1/Baat/Hsd17b12/Scd4/Scd2/Fads2	mmu:30049/mmu:171210/mmu:26897/mmu:11430/mmu:235674/mmu:68801/mmu:54326/mmu:170439/mmu:20249/mmu:111175/mmu:57874/mmu:30963/mmu:12012/mmu:56348/mmu:329065/mmu:20250/mmu:56473	17	2	ENSMUSG00000026189/ENSMUSG00000039653	15	ENSMUSG00000025202/ENSMUSG00000021226/ENSMUSG00000072949/ENSMUSG00000020777/ENSMUSG00000010651/ENSMUSG00000032349/ENSMUSG00000021364/ENSMUSG00000041220/ENSMUSG00000037071/ENSMUSG00000033629/ENSMUSG00000063275/ENSMUSG00000027195/ENSMUSG00000050195/ENSMUSG00000025203/ENSMUSG00000024665
mmu01212	Fatty acid metabolism	24/1229	51/5727	0.0000395113630769297	0.00306213063846205	ENSMUSG00000022853/ENSMUSG00000025202/ENSMUSG00000020777/ENSMUSG00000010651/ENSMUSG00000032349/ENSMUSG00000021364/ENSMUSG00000041220/ENSMUSG00000032883/ENSMUSG00000031278/ENSMUSG00000018796/ENSMUSG00000025153/ENSMUSG00000024981/ENSMUSG00000037071/ENSMUSG00000020532/ENSMUSG00000023832/ENSMUSG00000026189/ENSMUSG00000033629/ENSMUSG00000063275/ENSMUSG00000059447/ENSMUSG00000027195/ENSMUSG00000050195/…	Ehhadh/Scd3/Acox1/Acaa1b/Elovl5/Elovl2/Elovl6/Acsl3/Acsl4/Acsl1/Fasn/Acsl5/Scd1/Acaca/Acat2/Pecr/Hacd3/Hacd1/Hadhb/Hsd17b12/Scd4/Scd2/Fads2/Acat1	mmu:74147/mmu:30049/mmu:11430/mmu:235674/mmu:68801/mmu:54326/mmu:170439/mmu:74205/mmu:50790/mmu:14081/mmu:14104/mmu:433256/mmu:20249/mmu:107476/mmu:110460/mmu:111175/mmu:57874/mmu:30963/mmu:231086/mmu:56348/mmu:329065/mmu:20250/mmu:56473/mmu:110446	24	1	ENSMUSG00000026189	23	ENSMUSG00000022853/ENSMUSG00000025202/ENSMUSG00000020777/ENSMUSG00000010651/ENSMUSG00000032349/ENSMUSG00000021364/ENSMUSG00000041220/ENSMUSG00000032883/ENSMUSG00000031278/ENSMUSG00000018796/ENSMUSG00000025153/ENSMUSG00000024981/ENSMUSG00000037071/ENSMUSG00000020532/ENSMUSG00000023832/ENSMUSG00000033629/ENSMUSG00000063275/ENSMUSG00000059447/ENSMUSG00000027195/ENSMUSG00000050195/ENSMUSG00000025203/…
mmu03320	PPAR signaling pathway	36/1229	74/5727	1.70497e+07	0.0000266062089222089	ENSMUSG00000022853/ENSMUSG00000028712/ENSMUSG00000032418/ENSMUSG00000025202/ENSMUSG00000027533/ENSMUSG00000028240/ENSMUSG00000027513/ENSMUSG00000023057/ENSMUSG00000020777/ENSMUSG00000010651/ENSMUSG00000028494/ENSMUSG00000032083/ENSMUSG00000063929/ENSMUSG00000032081/ENSMUSG00000032883/ENSMUSG00000017754/ENSMUSG00000031278/ENSMUSG00000018796/ENSMUSG00000024981/ENSMUSG00000054422/ENSMUSG00000037071/…	Ehhadh/Cyp4a31/Me1/Scd3/Fabp5/Cyp7a1/Pck1/Fabp2/Acox1/Acaa1b/Plin2/Apoa1/Cyp4a32/Apoc3/Acsl3/Pltp/Acsl4/Acsl1/Acsl5/Fabp1/Scd1/Plin5/Apoa5/Dbi/Plin4/Cd36/Rxra/Cyp4a14/Slc27a2/Angptl4/Fabp4/Sorbs1/Scd4/Ppard/Scd2/Fads2	mmu:74147/mmu:666168/mmu:17436/mmu:30049/mmu:16592/mmu:13122/mmu:18534/mmu:14079/mmu:11430/mmu:235674/mmu:11520/mmu:11806/mmu:100040843/mmu:11814/mmu:74205/mmu:18830/mmu:50790/mmu:14081/mmu:433256/mmu:14080/mmu:20249/mmu:66968/mmu:66113/mmu:13167/mmu:57435/mmu:12491/mmu:20181/mmu:13119/mmu:26458/mmu:57875/mmu:11770/mmu:20411/mmu:329065/mmu:19015/mmu:20250/mmu:56473	36	9	ENSMUSG00000028240/ENSMUSG00000027513/ENSMUSG00000032083/ENSMUSG00000032081/ENSMUSG00000011305/ENSMUSG00000032079/ENSMUSG00000002831/ENSMUSG00000015846/ENSMUSG00000002289	27	ENSMUSG00000022853/ENSMUSG00000028712/ENSMUSG00000032418/ENSMUSG00000025202/ENSMUSG00000027533/ENSMUSG00000023057/ENSMUSG00000020777/ENSMUSG00000010651/ENSMUSG00000028494/ENSMUSG00000063929/ENSMUSG00000032883/ENSMUSG00000017754/ENSMUSG00000031278/ENSMUSG00000018796/ENSMUSG00000024981/ENSMUSG00000054422/ENSMUSG00000037071/ENSMUSG00000026385/ENSMUSG00000002944/ENSMUSG00000028715/ENSMUSG00000027359/…
mmu04146	Peroxisome	38/1229	80/5727	1.71653e+07	0.0000266062089222089	ENSMUSG00000022853/ENSMUSG00000028127/ENSMUSG00000003623/ENSMUSG00000020777/ENSMUSG00000010651/ENSMUSG00000030545/ENSMUSG00000026853/ENSMUSG00000032883/ENSMUSG00000031278/ENSMUSG00000036775/ENSMUSG00000018796/ENSMUSG00000024981/ENSMUSG00000024228/ENSMUSG00000022404/ENSMUSG00000025950/ENSMUSG00000003464/ENSMUSG00000021417/ENSMUSG00000026272/ENSMUSG00000026189/ENSMUSG00000053898/ENSMUSG00000021240/…	Ehhadh/Abcd3/Crot/Acox1/Acaa1b/Pex11a/Crat/Acsl3/Acsl4/Decr2/Acsl1/Acsl5/Nudt12/Slc25a17/Idh1/Pex19/Eci2/Agxt/Pecr/Ech1/Abcd4/Pex1/Acot8/Hsd17b4/Pex3/Slc27a2/Pipox/Baat/Ephx2/Hmgcl/Paox/Dhrs4/Pex26/Pex7/Pmvk/Mpv17l/Idh2/Pxmp2	mmu:74147/mmu:19299/mmu:74114/mmu:11430/mmu:235674/mmu:18631/mmu:12908/mmu:74205/mmu:50790/mmu:26378/mmu:14081/mmu:433256/mmu:67993/mmu:20524/mmu:15926/mmu:19298/mmu:23986/mmu:11611/mmu:111175/mmu:51798/mmu:19300/mmu:71382/mmu:170789/mmu:15488/mmu:56535/mmu:26458/mmu:19193/mmu:12012/mmu:13850/mmu:15356/mmu:212503/mmu:28200/mmu:74043/mmu:18634/mmu:68603/mmu:93734/mmu:269951/mmu:19301	38	8	ENSMUSG00000026272/ENSMUSG00000026189/ENSMUSG00000021240/ENSMUSG00000017453/ENSMUSG00000039653/ENSMUSG00000067825/ENSMUSG00000030541/ENSMUSG00000029499	30	ENSMUSG00000022853/ENSMUSG00000028127/ENSMUSG00000003623/ENSMUSG00000020777/ENSMUSG00000010651/ENSMUSG00000030545/ENSMUSG00000026853/ENSMUSG00000032883/ENSMUSG00000031278/ENSMUSG00000036775/ENSMUSG00000018796/ENSMUSG00000024981/ENSMUSG00000024228/ENSMUSG00000022404/ENSMUSG00000025950/ENSMUSG00000003464/ENSMUSG00000021417/ENSMUSG00000053898/ENSMUSG00000005907/ENSMUSG00000017307/ENSMUSG00000024507/…
