# Supplementary material for: In vivo adenine base editing reverts C282Y and improves iron metabolism in hemochromatosis mice
Source: Nat Commun. 2022 Sep 5;13:5215. doi: 10.1038/s41467-022-32906-9 (PMC9445023; doi:10.1038/s41467-022-32906-9)
Supplement: Supplementary file 5 — Supplementary Data File 2 [file 41467_2022_32906_MOESM5_ESM.xlsx]

## Sheet: Tabelle1
	Reference Sequence for Pcna, Polß, Parp1, Apex1, Fen1, Xrcc1, Lig3 and Lig1
NCBI Reference Sequence	Predicted mRNA Sequence obtained, Organism: Mouse, Assembly: Dec. 2011 (GRCm38/mm10)	Gene	Position in Sequence
NM_011045.2	ATTAGACGGTTGCGGGCGCAGAGGGTTGGTAGTTGTCGCTGTAGGCCTTCGCTGCCGCTTCTGCATCGTGAATCGGGGGACCTTGGCAGCCAGACCTCGTTCCTCTTAGAGTAGCTCTCATCTAGTCGCCACAACTCCGCCACCATGTTTGAGGCACGCCTGATCCAGGGCTCCATCCTGAAGAAGGTGCTGGAGGCTCTCAAAGACCTCATCAATGAGGCCTGCTGGGACGTCAGCTCGGGCGGCGTGAACCTGCAGAGCATGGACTCGTCTCACGTCTCCTTGGTACAGCTTACTCTGCGCTCCGAAGGCTTCGACACATACCGCTGCGACCGCAACCTAGCCATGGGCGTGAACCTCACCAGCATGTCCAAAATTCTAAAATGTGCTGGTAATGAA…	PCNA	1-1,260
NR_027886.1	TGAATCACCAAAATAATTAGGCAGAATTTGCTCTTTAAAACTATTAATAATAACAGGCTCGAAGTAAATTCTTTCCTAAAATATCAAGTGGTTTCATATTCTCTGACTCAGAAGACTTTTAATGAGTGAGGTTCGAAATGCCTAATGAGTTCCAGGTGGGAAAACCCATCTCAAAAAAAAAAAAAAAAAGAAAAAAAGAAAGGAAGGAAAAGAAAAATAAGAAAAGCATCGCCAAGCCTGATTAGTAATCTGTTACATCGGTTACAGAAGGGAGAAAGGGGATTTAGTTAGGTTCATGACAGGACACACTGGGGAAAACCTTGTGCTGGGAGCCTACAAAAGGGCACTTGCAGAGACTTTATAAAATCCACTCTGCTCAACTGTCAGAGTTCTGTGGCC…	Polß	1,261-3,657
NM_007415.3	GCGAAGAGCGGGCGCGCCTCTTGCAAGAAATGCAGCGAGAGTATTCCCAAGGACTCCCTCCGCATGGCCATCATGGTGCAGTCACCCATGTTCGATGGGAAAGTCCCACACTGGTACCACTTCTCCTGCTTCTGGAAGGTGGGCCACTCCATCCGGCAGCCTGATGTTGAGGTGGATGGCTTCTCTGAGCTGCGCTGGGATGATCAGCAGAAGGTCAAGAAGACGGCCGAGGCTGGAGGCGTGGCAGGCAAAGGCCAGGATGGAAGTGGCGGCAAGGCGGAGAAGACATTGGGTGACTTTTTAGCGGAGTACGCCAAGTCCAACAGGAGCATGTGCAAGGGCTGCCTGGAGAAGATAGAGAAGGGCCAGATGCGCCTGTCCAAGAAGATGGTGGATCCA…	Parp1	: 3,658-7,460
NM_009687.2	CCACGTGACCACACCAATCGCCCACGTGGGAACAGGCAGACTCCATTCTTTGTGCCGTGAGGGTCTCTGGCTTCGTTGGGAGGCAGCGCAGTAAACACTGCTTCGGTGCTCCAGGAGCCTAAGGGCTTTCGTCACAGCGATGCCAAAGCGGGGAAAGAAAGCGGCGGCCGACGACGGGGAAGAACCCAAGTCGGAGCCAGAGACCAAGAAGAGTAAGGGGGCAGCAAAGAAAACCGAGAAGGAGGCCGCGGGAGAGGGCCCTGTCCTGTACGAGGACCCTCCAGATCAGAAAACCTCACCCAGTGGCAAATCTGCCACACTCAAGATATGCTCCTGGAATGTGGATGGGCTTCGAGCCTGGATTAAAAAGAAAGGTTTGGATTGGGTAAAGGAAGAAGC…	Apex1	7,461-8,697
NM_001271614.2	AGATCACGTGACGAGAGCGCGGGCTTTGGAAGGCGGCGAAGCTGGGAACGATACTGAAAGAACGGGCTCGGGACTGTCCAGAGAACGCTGTGGACTCCAAACCACTGCTAGCTGCTTAAGGCTCGTGCACTCGAGACGGGGTGAGGTCTCGCGGAAGCGTCTCTGAAAGCGGCAGAGCCGCGGGAACAGCACCGGGCAGCCCGGGCTTGGGCCATTCGCTCTGCTCCGAACATTCCTCTTCGCCGGTAGGAAGAAGCCATTGCTCCTGTGCTACCATGGGAATTCACGGCCTTGCCAAACTAATTGCTGATGTGGCCCCCAGTGCCATCCGTGAGAATGACATCAAGAGCTACTTTGGTCGCAAAGTGGCCATCGATGCCTCCATGAGCATCTACCAGT…	Fen1	: 8,699-10,854
NM_001360170.1	GCGCCGGCGCGCCGCGGTTTGAAAGGCCCGAGCCTTGCGCGCTTGCGCACTGAGTCCCGTGCAGGGCGCGCGCGCTCCCCCAACCTTCTCCGGGGGCCCCCCGGAGCTGCAACCCTTCTTCTTCATTCCCTGGACGGTCGGGCGTCCACGGGCGTGGACATGCCGGAGATCAGCCTCCGCCACGTCGTGTCCTGCAGCAGCCAGGACTCGACCCATTGTGCCGAAAATCTTCTCAAGGCGGACACTTACCGGAAGTGGCGGGCAGCCAAGGCAGGAGAGAAGACCATCTCTGTGGTCCTACAGTTGGAGAAGGAGGAGCAGATCCACAGTGTGGACATTGGCAATGATGGCTCGGCCTTTGTGGAGGTGCTAGTGGGCAGCTCGGCTGGAGGGGCCACA…	Xrcc1	10,855-13,009
NM_001291246.1	GGGGTCCGAGGGCGCAAGTCGGTTACTGCGCCTGCGCCCTGCCTCCGGCTGGAGTACCCGTATTTAAAGAGACAGGCGGTCTATTCATCGTGCGGGACCCGTGGCCTTGTGGGCGCCTGGTCCGGTGGCTCGTGCGGAGCGTCAGAGCCAGGGCAGCCGAGAAGCTATATGACTTTGGCTTTCAAGATCCTCTTCCCGAGAAACCTTTGTGCCCTTGGCAGAAAAGAACTGTGCCTGTTCCCAGAACAGAATCGCTGGGCTGCCATAAGTCAGTTCAGCCAGTGGTCGGAAACAAATCTCCTCGGTGGGTGCTGCCTTCTCCAGAGAAGAAAGCCTGTCCTAGCTCTCCAGAGAGGTCATCTAAGACCACGTGCCACCCACCTTACTTTCTGGCCAGGG…	Lig3	13,010-18,952
NM_001199310.2	CTTGTCGAAGAAGCGGCTGAACTCAGCCCAAGAGAAGAAAGTTCGATCCAACAATTCCTGTTCCTCCTTCTGCACGGCTGCGCTCGGTAAGGGCTCTGTCAGCTCCATCCTGGGACCTTGAGTAGAAGTGGGGAGAAGAGCTGGACATCAGACCCATCTCCACCTGGGTTACCACAATTTCATCATCAGACTGTCTTATCAGCTACTGCTGCCTCAGGTACAACTGATGAGAAAAAAAGAGCAAGAGAGGAAAGGAGAGACTTCTGCTGCCAACATGCAGAGAAGTATTATGTCATTTTTTCAACCCACAAAAGAAGGTAAAGCGAAGAAGCCAGAGAAGGAGACACCCAGCAGCATCAGAGAGAAGGAACCCCCTCCAAAGGTGGCGCTGAAGGAGAG…	Lig1	18,953-22,103
