# Supplementary material for: In vivo adenine base editing reverts C282Y and improves iron metabolism in hemochromatosis mice
Source: Nat Commun. 2022 Sep 5;13:5215. doi: 10.1038/s41467-022-32906-9 (PMC9445023; doi:10.1038/s41467-022-32906-9)
Supplement: Supplementary file 6 — Source Data [file 41467_2022_32906_MOESM6_ESM.xlsx]

## Sheet: Figure 1 C
sgRNA 1	sgRNA 2	UNTR
24.03	18.39	0.12
27.81	14.55	0.2
27.37	13.17	0.16

## Sheet: Figure 1 D
sgRNA 1	sgRNA 2	UNTR
19.8	13.2	0.17
22.7	13	0.13
23.5	9.7	0.1

## Sheet: Figure 1 F
sgRNA G17	sgRNA G18	sgRNA G19	sgRNA G20	sgRNA GG20	Control
40.4	29.8	45.4	36.7	24	0.315
48.4	34.6	46.6	44.1	26.4	0.327
49.8	35	47.5	46	25.9	0.318

## Sheet: Figure 1 H
sgRNA G17	sgRNA G18	sgRNA G19	sgRNA G20	sgRNA GG20
35.5	25.8976	40.9	40.6769	21
46.387	29.5114	43.0193	38.3813	21.8827
46.6553	32.3101	42.4779	43.787	23.3334

## Sheet: Figure 2 B
	Wt	Mut
	0.0507054	0.544736
	0.0320752	0.171892
	0.0374412	0.0862173
	0.0425057	1
	0.0569758	0.193356
	0.066743	0.0695768
	0.0206801	0.212709
	0.0285783	0.670083
	0.0179067	0.0657784
	0.0514892	0.406487
	0.059508	0.0763897
	0.0259858	0.225009
Mean	0,04088	0,3102
Std. Deviation	0,01619	0,2926
Std. Error	0,004675	0,08446
Table Analyzed	Prussian Blue staining
Column A	Wt
vs	vs
Column B	Mut
Unpaired t test
P value	0,0043
P value summary	**
Are means signif. different? (P < 0.05)	Yes
One- or two-tailed P value?	Two-tailed
t, df	t=3.184 df=22
How big is the difference?
Mean ± SEM of column A	0.04088 ± 0.004675 N=12
Mean ± SEM of column B	0.3102 ± 0.08446 N=12
Difference between means	-0.2693 ± 0.08459
95% confidence interval	-0.4447 to -0.09386
R squared	0,3154

## Sheet: Figure 2 C
	WT	Mut
	25.4533	82.5708
	30.8269	83.853
	40.138	52.467
	35.9872	84.6112
	37.8192	71.4985
Mean	34,04	75,00
Std. Deviation	5,902	13,68
Std. Error	2,639	6,116
Table Analyzed	TS%
Column A	WT
vs	vs
Column B	Mut
Unpaired t test
P value	0,0003
P value summary	***
Are means signif. different? (P < 0.05)	Yes
One- or two-tailed P value?	Two-tailed
t, df	t=6.149 df=8
How big is the difference?
Mean ± SEM of column A	34.04 ± 2.639 N=5
Mean ± SEM of column B	75.00 ± 6.116 N=5
Difference between means	-40.96 ± 6.661
95% confidence interval	-56.32 to -25.59
R squared	0,8253

## Sheet: Figure 2 D
	WT	Mut
	66.302	14.3356
	53.1611	11.0503
	48.6812	31.9564
	55.2517	12.5436
	51.0705	7.7651
		34.943
Mean	54,89	18,77
Std. Deviation	6,828	11,62
Std. Error	3,054	4,742
Table Analyzed	UIBC
Column A	WT
vs	vs
Column B	Mut
Unpaired t test
P value	0,0002
P value summary	***
Are means signif. different? (P < 0.05)	Yes
One- or two-tailed P value?	Two-tailed
t, df	t=6.100 df=9
How big is the difference?
Mean ± SEM of column A	54.89 ± 3.054 N=5
Mean ± SEM of column B	18.77 ± 4.742 N=6
Difference between means	36.13 ± 5.923
95% confidence interval	22.73 to 49.53
R squared	0,8052

## Sheet: Figure 2 E
	WT	Mut
	0.660776	4.47489
	0.691176	2.39766
	0.791513	3.55487
	0.931731	4.34727
	0.826506	1.8798
	0.973828	2.4871
	1.19585	4.5917
	0.837634	1.00919
Mean	0,8636	3,093
Std. Deviation	0,1713	1,342
Std. Error	0,06055	0,4745
Table Analyzed	non-heme assay
Column A	WT
vs	vs
Column B	Mut
Unpaired t test
P value	0,0004
P value summary	***
Are means signif. different? (P < 0.05)	Yes
One- or two-tailed P value?	Two-tailed
t, df	t=4.660 df=14
How big is the difference?
Mean ± SEM of column A	0.8636 ± 0.06055 N=8
Mean ± SEM of column B	3.093 ± 0.4745 N=8
Difference between means	-2.229 ± 0.4783
95% confidence interval	-3.255 to -1.203
R squared	0,6081

## Sheet: Figure 2 F
	WT	Mut
	486.02	202.86
	375.77	369.78
	554.4	242.81
	370.84	275.74
	379.29
Mean	433,3	272,8
Std. Deviation	83,03	71,19
Std. Error	37,13	35,60
Table Analyzed	Hepcidin
Column A	WT
vs	vs
Column B	Mut
Unpaired t test
P value	0,0183
P value summary	*
Are means signif. different? (P < 0.05)	Yes
One- or two-tailed P value?	Two-tailed
t, df	t=3.060 df=7
How big is the difference?
Mean ± SEM of column A	433.3 ± 37.13 N=5
Mean ± SEM of column B	272.8 ± 35.60 N=4
Difference between means	160.5 ± 52.44
95% confidence interval	36.45 to 284.5
R squared	0,5722

## Sheet: Figure 3 C
	AAV8 Split vector	Control
	4.88	1e-05
	5.91	2e-09
	2.94	1e-08
	11.1	1e-09
	7	5e-10
	7.02
	6.3
	6.58
Mean	6,466	2,003e-006
Std. Deviation	2,310	4,471e-006
Std. Error	0,8168	1,999e-006
Table Analyzed	NGS
Column A	AAV8 Split vector
vs	vs
Column B	Control
Unpaired t test
P value	< 0.0001
P value summary	***
Are means signif. different? (P < 0.05)	Yes
One- or two-tailed P value?	Two-tailed
t, df	t=6.154 df=11
How big is the difference?
Mean ± SEM of column A	6.466 ± 0.8168 N=8
Mean ± SEM of column B	0.000002003 ± 0.000001999 N=5
Difference between means	6.466 ± 1.051
95% confidence interval	4.154 to 8.779
R squared	0,7749

[truncated: 12 more sheets: Figure 3 D, Figure 3 E, Figure 3 F, Figure 3 G, Figure 4 A, Figure 4 B, Figure 4 C, Suppl 1 A, Suppl 2 , Suppl 4, Suppl 5 E and F, Suppl 6]
